# Supplementary material for: How valuable are the questions and answers generated by large language models in oral and maxillofacial surgery?
Source: PLoS One. 2025 May 28;20(5):e0322529. doi: 10.1371/journal.pone.0322529 (PMC12119001; doi:10.1371/journal.pone.0322529)
Supplement: S1 File — (ZIP) [file pone.0322529.s001.zip]

Archive with 9 entries (9 files):
- claude 3/CO - CO.docx
- claude 3/CO - gpt4 .docx
- claude 3/CO - gpt4o.docx
- gpt4/gpt4-CO.docx
- gpt4/gpt4-gpt4.docx
- gpt4/gpt4-gpt4o.docx
- gpt4o/gpt4o-CO.docx
- gpt4o/gpt4o-gpt4.docx
- gpt4o/gpt4o-gpt4o.docx
